# Supplementary material for: Integrated transcriptome and co-expression network analysis revealed the molecular mechanism of cold tolerance in japonica rice at booting stage
Source: Front Plant Sci. 2025 Jul 3;16:1629202. doi: 10.3389/fpls.2025.1629202 (PMC12268999; doi:10.3389/fpls.2025.1629202)
Supplement: Supplementary file 1 [file DataSheet1.zip]

Archive with 10 entries (10 files):
- Additional file 1 Table S1.docx
- Additional file 2 Table S2.docx
- Additional file 3 Table S3.docx
- Additional file 4 Table S4.docx
- Additional file 5 Table S5.docx
- Additional file 6 Table S6.docx
- Additional file 7 Figure S1.tif
- Additional file 8 Figure S2.tif
- Additional file 9 Figure S3.tif
- Additional file 10 Figure S4.tif
